# Supplementary material for: Corporate digital transformation, internal control and total factor productivity
Source: PLoS One. 2024 Mar 20;19(3):e0298633. doi: 10.1371/journal.pone.0298633 (PMC10954155; doi:10.1371/journal.pone.0298633)
Supplement: S1 Dataset — (ZIP) [file pone.0298633.s001.zip]

Archive with 31 entries (19 files):
- S1 Dataset/
- S1 Dataset/Descriptive statistic and correlation/
- S1 Dataset/Descriptive statistic and correlation/Code.do
- S1 Dataset/Descriptive statistic and correlation/Descriptive statistic and correlation.dta
- S1 Dataset/Heterogeneity discussion/
- S1 Dataset/Heterogeneity discussion/Heterogeneity of corporate technological attributes/
- S1 Dataset/Heterogeneity discussion/Heterogeneity of corporate technological attributes/Code.do
- S1 Dataset/Heterogeneity discussion/Heterogeneity of corporate technological attributes/Heterogeneity of corporate technological attributes.dta
- S1 Dataset/Heterogeneity discussion/Heterogeneity of executive education backgrounds/
- S1 Dataset/Heterogeneity discussion/Heterogeneity of executive education backgrounds/Code.do
- S1 Dataset/Heterogeneity discussion/Heterogeneity of executive education backgrounds/Heterogeneity of executive education backgrounds.dta
- S1 Dataset/Model 1/
- S1 Dataset/Model 1/Code.do
- S1 Dataset/Model 1/Mode 1..dta
- S1 Dataset/Model regression analysis/
- S1 Dataset/Model regression analysis/Code.do
- S1 Dataset/Model regression analysis/Model regression analysis.dta
- S1 Dataset/Robustness test/
- S1 Dataset/Robustness test/Heckman two-step model/
- S1 Dataset/Robustness test/Heckman two-step model/Code.do
- S1 Dataset/Robustness test/Heckman two-step model/Heckman two-step model.dta
- S1 Dataset/Robustness test/Instrumental variable method/
- S1 Dataset/Robustness test/Instrumental variable method/Code.do
- S1 Dataset/Robustness test/Instrumental variable method/Instrumental variable method.dta
- S1 Dataset/Robustness test/Instrumental variable method/~$工具变量法.docx
- S1 Dataset/Robustness test/Multi-period DID test/
- S1 Dataset/Robustness test/Multi-period DID test/Code.do
- S1 Dataset/Robustness test/Multi-period DID test/Multi-period DID test.dta
- S1 Dataset/Robustness test/Replacing Core  Variables/
- S1 Dataset/Robustness test/Replacing Core  Variables/code.do
- S1 Dataset/Robustness test/Replacing Core  Variables/Replacing Core  Variables.dta
