# Supplementary material for: Corporate digital transformation, internal control and total factor productivity
Source: PLoS One. 2024 Mar 20;19(3):e0298633. doi: 10.1371/journal.pone.0298633 (PMC10954155; doi:10.1371/journal.pone.0298633)
Supplement: S1 Dataset — (ZIP) [file pone.0298633.s001.zip › S1 Dataset/Descriptive statistic and correlation/Code.do]

* Descriptive statistic

tabstat TFP_Fe DIGIT IC LEV TURNOVER ROA TQ INDED RD Concen Age LnSALARY LnASSET Big4 SOE, stat(mean median max min sd count) col(stat)

* Correlation

pwcorr TFP_Fe DIGIT IC LEV TURNOVER ROA TQ INDED RD Concen Age LnSALARY LnASSET Big4 SOE, sig star(0.1)

pwcorr TFP_Fe DIGIT IC LEV TURNOVER ROA TQ INDED RD Concen Age LnSALARY LnASSET Big4 SOE, sig star(0.05)

pwcorr TFP_Fe DIGIT IC LEV TURNOVER ROA TQ INDED RD Concen Age LnSALARY LnASSET Big4 SOE, sig star(0.01)
