# Supplementary material for: Corporate digital transformation, internal control and total factor productivity
Source: PLoS One. 2024 Mar 20;19(3):e0298633. doi: 10.1371/journal.pone.0298633 (PMC10954155; doi:10.1371/journal.pone.0298633)
Supplement: S1 Dataset — (ZIP) [file pone.0298633.s001.zip › S1 Dataset/Heterogeneity discussion/Heterogeneity of corporate technological attributes/Code.do]

* Heterogeneity of corporate technological attributes

* gen HiTech=1 if indcd== "C25"| indcd== "C26"| indcd== "C27"| indcd== "C37"| indcd== "C38"| indcd== "C39"| indcd== "C40"| indcd== "C42"| indcd== "D44"| indcd== "I63"| indcd== "I64"| indcd== "I65"| indcd== "M73"| indcd== "N77"

* Model 2.

xtreg TFP_Fe DIGIT L.LEV L.TURNOVER L.ROA L.TQ INDED L.RD Concen Age L.LnSALARY L.LnASSET L.Big4 SOE dum_yr* dum_ind* if HiTech==1, fe r

xtreg TFP_Fe DIGIT L.LEV L.TURNOVER L.ROA L.TQ INDED L.RD Concen Age L.LnSALARY L.LnASSET L.Big4 SOE dum_yr* dum_ind* if HiTech==0, fe r


* Model 3.

xtreg IC DIGIT L.LEV L.TURNOVER L.ROA L.TQ INDED L.RD Concen Age L.LnSALARY L.LnASSET L.Big4 SOE dum_yr* dum_ind* if HiTech==1, fe r

xtreg IC DIGIT L.LEV L.TURNOVER L.ROA L.TQ INDED L.RD Concen Age L.LnSALARY L.LnASSET L.Big4 SOE dum_yr* dum_ind* if HiTech==0, fe r

* Fisher's Permutation test

global xx "DIGIT LEV1 TURNOVER1 ROA1 TQ1 INDED RD1 Concen Age LnSALARY1 LnASSET1 Big4_1 SOE dum_yr* dum_ind*"
bdiff, group(HiTech) model(reg IC $xx, r) reps(100) detail

* Model 4.

xtreg TFP_Fe DIGIT IC L.LEV L.TURNOVER L.ROA L.TQ INDED L.RD Concen Age L.LnSALARY L.LnASSET L.Big4 SOE dum_yr* dum_ind* if HiTech==1, fe r

xtreg TFP_Fe DIGIT IC L.LEV L.TURNOVER L.ROA L.TQ INDED L.RD Concen Age L.LnSALARY L.LnASSET L.Big4 SOE dum_yr* dum_ind* if HiTech==0, fe r


* Test for the difference in the mean of DIGIT between HiTech== 0 and HiTech== 1
 
ttable3 DIGIT, by(HiTech)

* Test for the difference in the mean of DIGIT between HiTech== 0 and HiTech== 1

ttable3 DIGIT, by(HiTech) median
