# Supplementary material for: Corporate digital transformation, internal control and total factor productivity
Source: PLoS One. 2024 Mar 20;19(3):e0298633. doi: 10.1371/journal.pone.0298633 (PMC10954155; doi:10.1371/journal.pone.0298633)
Supplement: S1 Dataset — (ZIP) [file pone.0298633.s001.zip › S1 Dataset/Heterogeneity discussion/Heterogeneity of executive education backgrounds/Code.do]

* Heterogeneity of executive education backgrounds

* bysort ind year: egen E50=mean(EDU)
* gen HiEdu=(EDU>E50)
* xtset code1 year

Model 2.

xtreg TFP_Fe DIGIT L.LEV L.TURNOVER L.ROA L.TQ INDED L.RD Concen Age L.LnSALARY L.LnASSET L.Big4 SOE dum_yr* dum_ind* if HiTech==0&HiEdu==0, fe r

xtreg TFP_Fe DIGIT L.LEV L.TURNOVER L.ROA L.TQ INDED L.RD Concen Age L.LnSALARY L.LnASSET L.Big4 SOE dum_yr* dum_ind* if HiTech==0&HiEdu==1, fe r

Model 3.

xtreg IC DIGIT L.LEV L.TURNOVER L.ROA L.TQ INDED L.RD Concen Age L.LnSALARY L.LnASSET L.Big4 SOE dum_yr* dum_ind* if HiTech==0&HiEdu==0, fe r

xtreg IC DIGIT L.LEV L.TURNOVER L.ROA L.TQ INDED L.RD Concen Age L.LnSALARY L.LnASSET L.Big4 SOE dum_yr* dum_ind* if HiTech==0&HiEdu==1, fe r

Model 4.

xtreg TFP_Fe DIGIT IC L.LEV L.TURNOVER L.ROA L.TQ INDED L.RD Concen Age L.LnSALARY L.LnASSET L.Big4 SOE dum_yr* dum_ind* if HiTech==0&HiEdu==0, fe r

xtreg TFP_Fe DIGIT IC L.LEV L.TURNOVER L.ROA L.TQ INDED L.RD Concen Age L.LnSALARY L.LnASSET L.Big4 SOE dum_yr* dum_ind* if HiTech==0&HiEdu==1, fe r
