# Supplementary material for: Corporate digital transformation, internal control and total factor productivity
Source: PLoS One. 2024 Mar 20;19(3):e0298633. doi: 10.1371/journal.pone.0298633 (PMC10954155; doi:10.1371/journal.pone.0298633)
Supplement: S1 Dataset — (ZIP) [file pone.0298633.s001.zip › S1 Dataset/Model 1/Code.do]

* 变量定义(单位转为万元)
* gen 总产出=营业收入/10000
* gen 资本投入=固定资产净额/10000
* gen 劳动力投入=员工人数
* replace 折旧摊销=0 if 折旧摊销==.
* gen 中间投入=(营业成本+销售费用+管理费用+财务费用-折旧摊销-支付给职工以及为职工支付的现金)/10000


* 定义变量
* gen lnY=ln(1+总产出)
* gen lnL=ln(1+劳动力投入)
* gen lnM=ln(1+中间投入)
* gen lnK=ln(1+资本投入)

* 剔除缺失值
foreach i in lnY lnL lnM lnK {
    drop if `i'==.
}

* 缩尾处理
* winsor2 lnY lnL lnM lnK, cut(1 99) replace by(year)


* 行业
* gen ind=substr(行业代码, 1, 1)
* replace ind=substr(行业代码, 1, 2) if ind=="C"

* 省份
* gen reg=省份

*============================================================
*                 Fixed-effects regression
*============================================================

xtset code year
xi : xtreg lnY lnK lnL  lnM i.reg  i.ind i.year , fe
gen TFP_Fe=lnY -_b[lnL]*lnL-_b[lnK]*lnK


 
