# Supplementary material for: Corporate digital transformation, internal control and total factor productivity
Source: PLoS One. 2024 Mar 20;19(3):e0298633. doi: 10.1371/journal.pone.0298633 (PMC10954155; doi:10.1371/journal.pone.0298633)
Supplement: S1 Dataset — (ZIP) [file pone.0298633.s001.zip › S1 Dataset/Model regression analysis/Code.do]

* Model regression analysis

* Model 2.

xtreg TFP_Fe DIGIT, fe r

xtreg TFP_Fe DIGIT L.LEV L.TURNOVER L.ROA L.TQ INDED L.RD Concen Age L.LnSALARY L.LnASSET L.Big4 SOE, fe r

xtreg TFP_Fe DIGIT L.LEV L.TURNOVER L.ROA L.TQ INDED L.RD Concen Age L.LnSALARY L.LnASSET L.Big4 SOE dum_yr* dum_ind*, fe r

* Model 3.

xtreg IC DIGIT, fe r

xtreg IC DIGIT L.LEV L.TURNOVER L.ROA L.TQ INDED L.RD Concen Age L.LnSALARY L.LnASSET L.Big4 SOE, fe r

xtreg IC DIGIT L.LEV L.TURNOVER L.ROA L.TQ INDED L.RD Concen Age L.LnSALARY L.LnASSET L.Big4 SOE dum_yr* dum_ind*, fe r

* Model 4.

xtreg TFP_Fe DIGIT IC, fe r

xtreg TFP_Fe DIGIT IC L.LEV L.TURNOVER L.ROA L.TQ INDED L.RD Concen Age L.LnSALARY L.LnASSET L.Big4 SOE, fe r

xtreg TFP_Fe DIGIT IC L.LEV L.TURNOVER L.ROA L.TQ INDED L.RD Concen Age L.LnSALARY L.LnASSET L.Big4 SOE dum_yr* dum_ind*, fe r


* 95% Confidence interval
bootstrap r(ind_eff) r(dir_eff), reps(5000): sgmediation TFP_Fe, mv(IC) iv(DIGIT) cv(LEV1 TURNOVER1 ROA1 TQ1 INDED RD1 Concen Age LnSALARY1 LnASSET1 Big4_1 SOE dum_yr* dum_ind*)

estat bootstrap, percentile bc
