# Supplementary material for: Corporate digital transformation, internal control and total factor productivity
Source: PLoS One. 2024 Mar 20;19(3):e0298633. doi: 10.1371/journal.pone.0298633 (PMC10954155; doi:10.1371/journal.pone.0298633)
Supplement: S1 Dataset — (ZIP) [file pone.0298633.s001.zip › S1 Dataset/Robustness test/Instrumental variable method/Code.do]

* Instrumental variable method

* Model 2.

ivregress 2sls TFP_Fe L.LEV L.TURNOVER L.ROA L.TQ INDED L.RD Concen Agee L.LnSALARY L.LnASSET L.Big4 SOE dum_yr* dum_ind* (DCG = IV_Telephone IV_Post), first  r

* Model 3.

ivregress 2sls IC L.LEV L.TURNOVER L.ROA L.TQ INDED L.RD Concen Agee L.LnSALARY L.LnASSET L.Big4 SOE dum_yr* dum_ind* (DCG = IV_Telephone IV_Post), first  r

* Model 4.

ivregress 2sls TFP_Fe IC L.LEV L.TURNOVER L.ROA L.TQ INDED L.RD Concen Agee L.LnSALARY L.LnASSET L.Big4 SOE dum_yr* dum_ind* (DCG = IV_Telephone IV_Post), first  r

* Underidentification test, Weak identification test, overidentification test

* Model 2.

ivreg2 TFP_Fe L.LEV L.TURNOVER L.ROA L.TQ INDED L.RD Concen Agee L.LnSALARY L.LnASSET L.Big4 SOE dum_yr* dum_ind* (DCG = IV_Telephone IV_Post), first  r

* Model 3.

ivreg2 IC L.LEV L.TURNOVER L.ROA L.TQ INDED L.RD Concen Agee L.LnSALARY L.LnASSET L.Big4 SOE dum_yr* dum_ind* (DCG = IV_Telephone IV_Post), first  r

* Model 4.

ivreg2 TFP_Fe IC L.LEV L.TURNOVER L.ROA L.TQ INDED L.RD Concen Agee L.LnSALARY L.LnASSET L.Big4 SOE dum_yr* dum_ind* (DCG = IV_Telephone IV_Post), first  r
