# Supplementary material for: Corporate digital transformation, internal control and total factor productivity
Source: PLoS One. 2024 Mar 20;19(3):e0298633. doi: 10.1371/journal.pone.0298633 (PMC10954155; doi:10.1371/journal.pone.0298633)
Supplement: S1 Dataset — (ZIP) [file pone.0298633.s001.zip › S1 Dataset/Robustness test/Multi-period DID test/Code.do]

* Multi-period DID test 
gen Post =0
replace Post = 1 if Earliest_pilot_year==2014&year>=2014
replace Post = 1 if Earliest_pilot_year==2015&year>=2015
replace Post = 1 if Earliest_pilot_year==2016&year>=2016
gen Treat_Post = Random_Treat* Post
xtset code1 year

* Model 6.

regress TFP_Fe Treat_Post L.LEV L.TURNOVER L.ROA L.TQ INDED L.RD Concen Age L.LnSALARY L.LnASSET L.Big4 SOE dum_yr* dum_ind*, r

* Model 7.

regress IC Treat_Post L.LEV L.TURNOVER L.ROA L.TQ INDED L.RD Concen Age L.LnSALARY L.LnASSET L.Big4 SOE dum_yr* dum_ind*, r

* Model 8.

regress TFP_Fe Treat_Post IC L.LEV L.TURNOVER L.ROA L.TQ INDED L.RD Concen Age L.LnSALARY L.LnASSET L.Big4 SOE dum_yr* dum_ind*, r


*** Parallel trends test

use Multi-period DID test,clear
set more off
xtset code1 year
gen distance = year - 2014 if Earliest_pilot_year==2014
replace distance = year - 2015 if Earliest_pilot_year==2015
replace distance = year - 2016 if Earliest_pilot_year==2016

tab distance, missing

replace distance = -4 if distance< -4
replace distance = 5 if distance> 5

forvalues i=1/4 { 
gen d_`i'  = 0 
replace d_`i' = 1 if Treat==1&distance== -`i'
}

forvalues i=1/5 { 
gen d`i' = 0 
replace d`i' = 1 if Treat==1&distance== `i'
}

gen Current = 0
replace Current = 1 if Treat==1&distance==0


* Model 9.

regress IC d_4 d_3 d_2 d_1 Current d1 d2 d3 d4 d5 L.LEV L.TURNOVER L.ROA L.TQ INDED L.RD Concen Age L.LnSALARY L.LnASSET L.Big4 SOE dum_yr* dum_ind*, r

coefplot, keep(d_4 d_3 d_2 d_1 Current d1 d2 d3 d4 d5) levels(90) vertical lcolor(black) mcolor(black) msymbol(circle_hollow) ytitle(Coef., size(small))  ylabel(, labsize(small) angle(horizontal) nogrid) yline(0, lwidth(vthin)lpattern(solid) lcolor(black)) xtitle(Relative timing, size(small)) xlabel(, labsize(small))  graphregion(fcolor(white) lcolor(white) ifcolor(white) ilcolor(white)) ciopts(recast(rcap)) xline(10.5, lwidth(vthin) lpattern(solid) lcolor(black))

* Model 10.

regress TFP_Fe d_4 d_3 d_2 d_1 Current d1 d2 d3 d4 d5 IC L.LEV L.TURNOVER L.ROA L.TQ INDED L.RD Concen Age L.LnSALARY L.LnASSET L.Big4 SOE dum_yr* dum_ind*, r

coefplot, keep(d_4 d_3 d_2 d_1 Current d1 d2 d3 d4 d5) levels(90) vertical lcolor(black) mcolor(black) msymbol(circle_hollow) ytitle(Coef., size(small))  ylabel(, labsize(small) angle(horizontal) nogrid) yline(0, lwidth(vthin)lpattern(solid) lcolor(black)) xtitle(Relative timing, size(small)) xlabel(, labsize(small))  graphregion(fcolor(white) lcolor(white) ifcolor(white) ilcolor(white)) ciopts(recast(rcap)) xline(10.5, lwidth(vthin) lpattern(solid) lcolor(black))
