# Supplementary material for: Corporate digital transformation, internal control and total factor productivity
Source: PLoS One. 2024 Mar 20;19(3):e0298633. doi: 10.1371/journal.pone.0298633 (PMC10954155; doi:10.1371/journal.pone.0298633)
Supplement: S1 Dataset — (ZIP) [file pone.0298633.s001.zip › S1 Dataset/Robustness test/Replacing Core Variables/code.do]

* Replacing core variables

* 1. Replaceing TFP_Fe with TFP_Fe, and re-measuring IC effectiveness

* Re-measuring IC effectiveness

* bysort ind year: egen IC_R= rank(IC)

* IC_R normalization

* bysort ind year: egen MAXIC_R=max(IC_R)
* bysort ind year: egen MINIC_R=min(IC_R)
* gen RIC =(IC_R - MINIC_R)/ (MAXIC_R - MINIC_R)
* xtset code1 year

* Model 2.

xtreg TFP_Fe DIGIT L.LEV L.TURNOVER L.ROA L.TQ INDED L.RD Concen Age L.LnSALARY L.LnASSET L.Big4 SOE dum_yr* dum_ind*, fe r


* Model 3.

xtreg RIC DIGIT L.LEV L.TURNOVER L.ROA L.TQ INDED L.RD Concen Age L.LnSALARY L.LnASSET L.Big4 SOE dum_yr* dum_ind*, fe r


* Model 4.

xtreg TFP_LP DIGIT RIC L.LEV L.TURNOVER L.ROA L.TQ INDED L.RD Concen Age L.LnSALARY L.LnASSET L.Big4 SOE dum_yr* dum_ind*, fe r


* Sobel test.

sgmediation TFP_LP, mv(RIC) iv(DIGIT) cv(LEV1 TURNOVER1 ROA1 TQ1 INDED RD1 Concen Age LnSALARY1 LnASSET1 Big4_1 SOE dum_yr* dum_ind*)

* 2. Replacing explanatory variable Re-measuring IC effectiveness, and replacing DIGIT with L.DDIGIT
 
* gen DDIGIT=DIGIT-L.DIGIT
* gen DDIGIT1=L.DDIGIT
* xtset code1 year

* xtset code1 year
* bysort  year ind: egen ICM=mean(IC)
* gen MIC=IC-ICM
* xtset code1 year

* Model 2.

xtreg TFP_LP L.DDIGIT L.LEV L.TURNOVER L.ROA L.TQ INDED L.RD Concen Age L.LnSALARY L.LnASSET L.Big4 SOE dum_yr* dum_ind*, fe r

* Model 3.

xtreg MIC L.DDIGIT L.LEV L.TURNOVER L.ROA L.TQ INDED L.RD Concen Age L.LnSALARY L.LnASSET L.Big4 SOE dum_yr* dum_ind*, fe r

* Model 4.

xtreg TFP_LP L.DDIGIT MIC L.LEV L.TURNOVER L.ROA L.TQ INDED L.RD Concen Age L.LnSALARY L.LnASSET L.Big4 SOE dum_yr* dum_ind*, fe r

* Sobel test.

sgmediation TFP_LP, mv(MIC) iv(DDIGIT1) cv(LEV1 TURNOVER1 ROA1 TQ1 INDED RD1 Concen Age LnSALARY1 LnASSET1 Big4_1 SOE dum_yr* dum_ind*)
